# Supplementary material for: Genomic Characterization of a Bataï Orthobunyavirus, Previously Classified as Ilesha Virus, from Field-Caught Mosquitoes in Senegal, Bandia 1969
Source: Viruses. 2024 Feb 6;16(2):261. doi: 10.3390/v16020261 (PMC10892164; doi:10.3390/v16020261)
Supplement: Supplementary file 1 [file viruses-16-00261-s001.zip]

Archive with 1 entries (1 files):
- viruses-2699846-supplementary.pdf
